# Supplementary material for: Formant-Frequency Variation and Informational Masking of Speech by Extraneous Formants: Evidence Against Dynamic and Speech-Specific Acoustical Constraints
Source: J Exp Psychol Hum Percept Perform. 2014 May 19;40(4):1507–25. doi: 10.1037/a0036629 (PMC4120706; doi:10.1037/a0036629)
Supplement: Supplementary file 1 [file XHP-XHP2-Roberts20131211-RR-F8.zip]

Archive with 27 entries (27 files):
- Experiment2/bkbp_1295_C1.wav
- Experiment2/bkbp_1295_C2.wav
- Experiment2/bkbp_1295_C3.wav
- Experiment2/bkbp_1295_C4.wav
- Experiment2/bkbp_1295_C5.wav
- Experiment2/bkbp_1295_C6.wav
- Experiment2/bkbp_1295_C7.wav
- Experiment3/bkbp_1515_C1.wav
- Experiment3/bkbp_1515_C2.wav
- Experiment3/bkbp_1515_C3.wav
- Experiment3/bkbp_1515_C4.wav
- Experiment3/bkbp_1515_C5.wav
- Experiment3/bkbp_1515_C6.wav
- Experiment3/bkbp_1515_C7.wav
- Experiment3/bkbp_1515_C8.wav
- Roberts_Summers_Bailey_Additional_Content.pdf
- Experiment1/bkbp_0458_000.wav
- Experiment1/bkbp_0458_010.wav
- Experiment1/bkbp_0458_020.wav
- Experiment1/bkbp_0458_030.wav
- Experiment1/bkbp_0458_040.wav
- Experiment1/bkbp_0458_050.wav
- Experiment1/bkbp_0458_060.wav
- Experiment1/bkbp_0458_070.wav
- Experiment1/bkbp_0458_080.wav
- Experiment1/bkbp_0458_090.wav
- Experiment1/bkbp_0458_100.wav
